# Supplementary material for: Assessment of Stability and Degradation Kinetics of Carnosic and Rosmarinic Acid in Edible Oil and Its Effectiveness as an Extraction Medium Compared to Other Solvents
Source: Molecules. 2025 Nov 13;30(22):4394. doi: 10.3390/molecules30224394 (PMC12655447; doi:10.3390/molecules30224394)
Supplement: Supplementary file 1 [file molecules-30-04394-s001.zip]

Archive with 1 entries (1 files):
- molecules-3938712-supplementary.pdf
